# Supplementary material for: The Prevalence of the Virulence Genes of Staphylococcus aureus in Sickle Cell Disease Patients at KSUMC, Riyadh, Saudi Arabia
Source: Antibiotics (Basel). 2023 Jul 22;12(7):1221. doi: 10.3390/antibiotics12071221 (PMC10416153; doi:10.3390/antibiotics12071221)
Supplement: Supplementary file 1 [file antibiotics-12-01221-s001.zip]

Archive with 1 entries (1 files):
- antibiotics-2489001-supplementary.pdf
